# Supplementary material for: Transcranial Direct Current Stimulation (tDCS) Effects on Quantitative Sensory Testing (QST) and Nociceptive Processing in Healthy Subjects: A Systematic Review and Meta-Analysis
Source: Brain Sci. 2023 Dec 21;14(1):9. doi: 10.3390/brainsci14010009 (PMC10813344; doi:10.3390/brainsci14010009)
Supplement: Supplementary file 1 [file brainsci-14-00009-s001.zip]

Archive with 1 entries (1 files):
- brainsci-2706448-supplementary.pdf
